# Supplementary material for: Bi-steric mTORC1 inhibitors induce apoptotic cell death in tumor models with hyperactivated mTORC1
Source: J Clin Invest. 2023 Nov 1;133(21):e167861. doi: 10.1172/JCI167861 (PMC10617776; doi:10.1172/JCI167861)
Supplement: Supporting data values [file jci-133-167861-s118.xlsx]

## Sheet: Fig.1A
Concentration	Rapamycin						MLN0128						RMC-4627						RMC-6272
0	1	1	1	1	1	1	1	1	1	1	1	1	1	1	1	1	1	1	1	1	1	1	1	1
0.01	0.725282	0.792181	0.827093	0.801399	0.631356	0.790114	0.967552	0.99846	1.06442	1.03574	1.07543	1.03494	0.705944	0.70584	0.737892	0.780348	0.736142	0.682342	0.788897	0.698501	0.810949	0.756433	0.767903	0.749405
0.03	0.641672	0.541152	0.663036	0.507692	0.590395	0.663878	1.03392	1.03926	1.06672	1.06816	1.0438	0.990683	0.64021	0.557692	0.595442	0.55681	0.702589	0.666729	0.473838	0.457357	0.460584	0.444656	0.51184	0.488244
0.1	0.523557	0.609053	0.539142	0.56993	0.45904	0.517871	0.988201	1.02694	1.07515	1.08063	1.04947	0.997671	0.611189	0.517236	0.552422	0.556477	0.486433	0.562454	0.231485	0.236403	0.248613	0.306351	0.259358	0.231369
0.3	0.506967	0.51989	0.381892	0.46993	0.417373	0.513308	0.99115	1.05312	1.06518	1.10141	1.14031	0.99146	0.529371	0.407058	0.44302	0.4396	0.432458	0.41881	0.303033	0.226431	0.213139	0.307127	0.229458	0.238214
1	0.46848	0.49177	0.396869	0.476923	0.420904	0.451711	0.992625	0.996921	1.00307	1.05819	1.04947	0.916925	0.453846	0.435043	0.456553	0.428905	0.451495	0.447584	0.204101	0.229155	0.211971	0.213254	0.22234	0.219702
3	0.492369	0.504801	0.382573	0.491608	0.462571	0.480608	0.880531	0.82602	0.83819	0.869493	0.894566	0.874224	0.367133	0.383618	0.362963	0.371503	0.350036	0.385502	0.233033	0.235967	0.237226	0.185296	0.210128	0.14375
10	0.489715	0.491084	0.503063	0.448951	0.517655	0.46616	0.666667	0.702079	0.66411	0.72153	0.712084	0.697205	0.372727	0.452707	0.353704	0.402591	0.34566	0.352045	0.209688	0.20436	0.209854	0.196869	0.185164	0.145982
30	0.53152	0.456104	0.531654	0.58951	0.509887	0.472243	0.558997	0.537336	0.492331	0.512053	0.475264	0.434783	0.368881	0.360684	0.362108	0.345189	0.324836	0.332528	0.214955	0.229809	0.227883	0.213887	0.205136	0.143006
100	0.516921	0.504115	0.554799	0.514685	0.540254	0.476046	0.480088	0.47652	0.401074	0.406484	0.405515	0.379658	0.323776	0.325641	0.319972	0.318135	0.321823	0.311375	0.209368	0.206376	0.202263	0.21661	0.19087	0.127381

## Sheet: Fig.1B
Concentration	Rapamycin						MLN0128						RMC-4627						RMC-6272
0	1	1	1	1	1	1	1	1	1	1	1	1	1	1	1	1	1	1	1	1	1	1	1	1
0.01	0.855611	0.873005	0.851342	0.853091	0.866962	0.831608	0.98705	1.06035	1.02893	1.02571	1.07102	1.03638	1.01539	1.05486	1.05975	1.04356	0.959487	1.04603	1.05158	1.041	1.01787	1.09097	1.00947	0.991413
0.03	0.729092	0.756419	0.772299	0.788364	0.766445	0.689441	1.01223	1.08621	1.05785	1.11643	1.14706	1.10319	1.034	0.977301	1.02201	0.967657	0.931128	0.886508	0.807221	0.860987	0.790045	0.801409	0.802399	0.93395
0.1	0.586848	0.630812	0.596809	0.626909	0.643755	0.564527	1.05036	1.10848	1.07782	1.16286	1.05165	1.05939	0.837716	0.848676	0.785535	0.739934	0.714382	0.733333	0.500322	0.479821	0.502234	0.46893	0.476641	0.47358
0.3	0.596855	0.639833	0.630892	0.602909	0.609756	0.557626	1.06691	1.04885	1.06336	1.115	1.04519	1.04677	0.624695	0.569735	0.591824	0.571947	0.571303	0.525397	0.402966	0.408072	0.422463	0.424728	0.388889	0.414135
1	0.593281	0.58848	0.603336	0.595636	0.605322	0.559696	0.999281	1.01868	1.01791	1.06786	0.996413	0.977728	0.561835	0.555233	0.537736	0.507261	0.471371	0.437302	0.381044	0.394619	0.407786	0.379244	0.379419	0.376486
3	0.57827	0.573213	0.621465	0.572364	0.576497	0.535542	0.889209	0.954741	0.930441	0.927143	0.885222	0.927246	0.593906	0.601261	0.500629	0.492079	0.478123	0.410317	0.395229	0.389494	0.405871	0.429212	0.459596	0.352708
10	0.582559	0.58848	0.631617	0.589091	0.616408	0.545204	0.747482	0.763649	0.716942	0.754286	0.723816	0.721604	0.569532	0.553342	0.495597	0.490759	0.43896	0.422222	0.395229	0.393978	0.373325	0.361947	0.357323	0.34214
30	0.581844	0.556558	0.597534	0.542545	0.540281	0.590752	0.559712	0.520833	0.542011	0.538571	0.537303	0.621381	0.550289	0.536318	0.524528	0.451155	0.428832	0.374603	0.41715	0.38565	0.37141	0.360026	0.335859	0.353369
100	0.598999	0.617627	0.648296	0.628364	0.628973	0.592823	0.436691	0.430316	0.434573	0.412143	0.393831	0.414254	0.527197	0.521185	0.467925	0.450495	0.465969	0.43254	0.371373	0.388853	0.373963	0.361947	0.334596	0.352708

## Sheet: Fig.1C
Days	Rapamycin (1 nM)												MLN0128 (10 nM)												RMC-4627 (1 nM)												RMC-6272 (1 nM)
0	1	1	1	1	1	1	1	1	1	1	1	1	1	1	1	1	1	1	1	1	1	1	1	1	1	1	1	1	1	1	1	1	1	1	1	1	1	1	1	1	1	1	1	1	1	1	1	1
1	1.00857	1.01475	1.08933	0.905168	0.910417	1.0669	0.970492	0.76246	0.84586	0.922078	0.744186	0.74386	1.09714	0.92869	0.872	0.927907	0.854688	0.89324	0.872131	0.859223	0.888535	0.998052	1.04419	0.994737	0.8	0.983914	1.05867	0.937984	0.713542	0.882562	1.03607	1.14887	1.19108	1.13636	0.887043	0.873684	0.96	0.86059	0.858667	1.2093	0.984375	0.88968	0.990164	1.01618	1.03185	1.30195	1.21595	0.835088
2	0.963964	0.874561	1.07751	0.982203	1.03729	0.971674	0.83653	0.894595	1.06941	0.970124	1.06222	1.03581	0.894144	0.859649	1.02751	0.944915	0.978814	0.904506	0.873288	0.831081	0.841324	0.924274	1.03	1.00327	0.822523	0.826316	0.977033	0.901695	1.0161	1.04463	0.736073	0.781982	0.905023	0.895436	1.05778	1.01397	0.783784	0.934211	1.03349	0.936441	0.936441	0.892704	0.799087	0.81982	0.917808	0.767635	0.808889	0.90393
3	1.19901	0.688476	0.891304	0.963895	0.954206	0.636032	0.954545	0.952941	1.00372	1.01207	1.06	0.982514	0.910448	0.820446	0.815217	0.839667	0.91215	0.821862	0.942424	0.776471	0.898281	1.02822	0.904286	0.928962	0.958706	0.525279	0.71087	0.968409	0.751402	0.430769	1.12727	1.17941	1.16132	0.854856	1.00857	0.552459	0.767662	0.599257	0.75	0.787411	0.744393	0.58907	0.775758	0.744118	0.772493	0.702362	0.717143	0.7
4	0.731935	0.810236	0.797723	0.839764	0.825051	0.86348	0.806452	0.731656	0.767932	0.799582	0.845666	0.848049	0.934732	0.814961	0.884058	0.856299	0.955193	0.889101	0.949309	0.937107	0.995781	1.00418	0.97463	0.952772	0.902098	0.895669	0.904762	0.875984	0.847251	0.862333	0.875576	0.867925	0.917722	0.897704	0.892178	0.86037	0.699301	0.637795	0.703934	0.604331	0.661914	0.642447	0.66129	0.626834	0.64346	0.611691	0.663848	0.677618
8	0.823308	0.932203	0.897436										0.93985	1.18644	0.952381										0.721805	0.708475	0.761905										0.496241	0.461864	0.43956

## Sheet: Fig.1D
	G0/G1 (%)	S(%)	G2/M(%)
DMSO	50.1	27.7	17.2
Rapamycin	61.2	21.7	13.2
RMC-6272	77.5	8.45	11.1

## Sheet: Fig.1F
	Ctrl			Rapamycin			MLN0128			RMC-4627			RMC-6272
HCV29 TSC1-	100	109	88	45	50	46	93	91	95	20	14	8	0	0	3
HCV29 TSC1+	128	100	105	81	87	83	95	110	103	68	62	63	40	37	29

## Sheet: Fig.2A
GOID	Description	GeneRatio	padj	Count
GO:1901987	regulation of cell cycle phase transition	193|3373	8.58056e-20	193
GO:0006260	DNA replication	129|3373	4.68615e-15	129
GO:0044839	cell cycle G2/M phase transition	123|3373	9.98463e-15	123
GO:0098813	nuclear chromosome segregation	116|3373	5.44336e-14	116
GO:0006261	DNA-dependent DNA replication	80|3373	9.29085e-12	80
GO:0044843	cell cycle G1/S phase transition	111|3373	1.31612e-09	111
GO:1902806	regulation of cell cycle G1/S phase transition	70|3373	4.58078e-06	70
GO:0022616	DNA strand elongation	19|3373	2.37105e-05	19
GO:0071897	DNA biosynthetic process	69|3373	0.000263327	69
GO:0006986	response to unfolded protein	66|3373	0.000353598	66
GO:0006457	protein folding	75|3373	0.000554704	75
GO:0009260	ribonucleotide biosynthetic process	93|3373	0.00113507	93
GO:0072522	purine-containing compound biosynthetic process	95|3373	0.00161383	95
GO:0071902	positive regulation of protein serine/threonine kinase activity	99|3373	0.00161742	99
GO:0006164	purine nucleotide biosynthetic process	90|3373	0.00305189	90
GO:0016049	cell growth	130|3373	0.00469489	130
GO:0000398	mRNA splicing, via spliceosome	108|3373	0.00491494	108
GO:1900542	regulation of purine nucleotide metabolic process	46|3373	0.00901637	46
GO:0006397	mRNA processing	146|3373	0.0155806	146
GO:0043488	regulation of mRNA stability	56|3373	0.0260976	56

## Sheet: Fig.2B
SYMBOL	HCV29_Ctrl_1	HCV29_Ctrl_2	HCV29_Ctrl_3	HCV29_Rapamycin_1	HCV29_Rapamycin_2	HCV29_Rapamycin_3	HCV29_RMC-6272_1	HCV29_RMC-6272_2	HCV29_RMC-6272_3
TUBB4B	374.616	381.239	385.124	264.316	264.171	262.538	105.133	108.05	102.326
ANLN	85.2818	84.7511	86.8667	60.1315	63.0554	59.1125	21.8736	22.0004	23.2372
TPX2	191.085	195.999	193.425	110.494	115.424	107.755	45.058	49.0556	47.2005
KANK2	18.2694	17.6543	19.0364	32.275	32.3525	32.6762	13.8249	14.134	13.9042
CCL2	16.714	17.1054	16.311	35.3041	34.508	33.1065	6.77577	6.68902	7.35525
CDKN2C	23.5814	24.5325	24.6872	27.212	28.3002	30.8581	7.5514	7.43777	6.34029
AURKA	86.4476	92.2193	90.9956	52.2513	52.2041	50.9983	21.7789	20.049	18.8384
UBE2C	155.051	148.477	146.048	121.666	122.814	123.352	53.4132	56.0189	55.2594
E2F1	26.2461	26.3306	26.403	29.6805	27.9945	31.1145	8.3853	8.64287	7.3457
CENPF	57.4137	57.7395	59.0298	39.378	40.4812	36.3555	20.5829	20.711	21.7204
CDC20	159.101	151.09	153.096	88.1152	82.7196	90.6878	42.3028	40.218	40.2104
GTSE1	30.5642	31.8323	31.8585	21.4371	21.397	21.7789	8.36859	7.47632	8.15017
FAM83D	56.4507	55.6116	58.785	35.72	35.168	35.8674	12.9231	13.0898	11.1432
PCNA	68.5224	71.8912	71.6172	71.1763	71.9139	71.0847	29.2189	28.1278	31.5163
BUB1	37.3321	39.478	38.1306	21.8919	22.5564	21.9808	10.3137	11.0377	10.3225
TFDP1	55.356	57.474	56.2468	44.8897	45.1267	43.515	23.3005	23.8326	22.9609
KIF14	28.1954	28.4462	28.1695	20.8381	20.2656	19.7578	10.3569	10.1811	10.029
CDK1	31.7465	34.9895	34.0484	30.2407	29.8889	29.3459	11.5214	9.72411	12.4392
SLFN11	13.8628	14.0112	14.337	16.067	16.6263	15.5847	6.90807	6.82018	6.39234
CCNB1	107.52	109.596	108.73	51.7151	54.4847	50.5167	24.9487	26.3974	26.5462
DLGAP5	36.0822	36.1002	33.6647	22.6331	20.737	20.9679	8.96879	8.49113	7.87473
BUB1B	19.3669	20.2603	21.5249	13.4041	13.792	13.3952	4.82372	4.95044	5.22919
MAPRE1	142.865	136.992	142.324	124.368	127.798	125.729	79.6531	81.9942	84.8468
CLSPN	5.56811	5.16617	5.26617	5.17437	5.95572	5.27036	1.25274	1.02861	1.28205
DTL	12.034	13.3292	13.717	13.0779	13.604	13.2235	5.46443	5.53273	5.88548
ESPL1	12.5871	12.2793	12.2679	8.98517	9.25876	8.76593	4.35468	4.21714	4.54877
RCC2	47.5276	46.8287	48.0739	39.1471	37.7917	37.9667	22.3433	23.734	23.9077
CDKN1A	66.115	66.4406	66.8293	94.2091	94.2801	98.2251	65.4231	66.1939	62.28
TUBG1	46.4601	45.7685	43.4064	37.3025	37.7693	39.1811	17.9937	19.448	21.03
PLK2	149.643	146.313	148.99	173.661	172.048	170.846	134.47	134.099	136.504
CDC6	6.95158	7.41777	7.20733	6.56265	6.09719	6.38813	2.04207	2.39057	2.1415
ATP2B4	27.0378	26.8702	25.9617	25.6557	26.2838	25.0021	17.6755	17.7222	17.9161
PLK1	41.173	38.312	38.2486	21.9959	23.1431	22.3628	13.2491	13.2041	13.1994
SPDL1	19.7324	20.3921	20.7321	15.9334	16.426	16.1994	8.27223	7.51835	8.79585
CCND3	11.532	10.2567	10.9344	11.8918	11.9139	13.6533	6.006	6.00913	6.27959
DDX3X	22.6084	23.7138	22.8746	20.8048	20.3193	18.6489	13.5292	13.5432	13.6457
CDK2AP2	29.3013	25.9545	29.3764	32.5129	31.2495	35.5326	16.5631	16.2802	16.9842
MAD2L1	12.5558	13.848	13.3382	11.6556	12.3344	12.2139	6.54287	5.31652	5.81855
CENPE	9.78517	10.5707	9.83321	6.43387	7.08771	6.38537	3.08372	3.16357	3.49363
CDK2	9.25209	8.83354	9.65369	8.64029	7.75962	8.90015	2.75944	2.80472	3.3892
TUBA4A	34.3516	33.6387	32.5741	25.423	27.7172	27.8685	15.8304	16.58	15.3478
PSMD1	50.3149	51.2163	50.7576	43.6249	44.4708	43.3346	29.0021	30.966	31.2172
NEK2	33.2028	31.3825	31.3243	25.5237	24.6459	22.2516	13.3519	11.9096	12.592
CDKN2D	10.1576	8.98422	9.44858	18.7458	19.9464	20.3904	7.38306	7.44118	5.74129
CDCA5	30.7195	30.3956	30.3522	26.3755	25.5205	27.1581	16.6689	15.9462	15.4614
H2AFY	10.421	10.0906	10.533	8.65553	8.52447	8.46114	5.88208	5.73348	5.56362
PSMC3	122.468	120.636	117.899	110.896	111.273	111.898	83.127	80.4915	79.7426
NDC80	22.5855	22.0317	23.5398	14.509	16.0475	13.7941	7.30857	6.78222	7.19096
HMMR	18.2773	17.5026	17.9105	17.6043	17.9376	16.5663	9.89943	8.68455	9.15635
PRKACA	12.4148	11.9221	11.7911	12.3691	11.2892	11.9505	5.99858	6.04212	7.00406
PSMA4	22.0951	20.2699	19.2576	17.3872	17.479	16.185	11.2036	10.3424	11.0204
PSMB2	35.7985	36.5891	37.2289	29.1369	28.1187	27.1218	18.5481	19.4179	19.0406
E2F8	2.76575	3.21588	3.02669	3.29622	3.31362	3.42027	0.897501	0.786344	0.844633
MDM2	18.3274	19.228	18.89	20.8289	21.5888	20.2267	13.6528	15.1665	15.4118
TUBA1A	11.5118	11.3014	13.3489	14.7008	15.1068	14.9645	7.33872	8.04266	8.53991
CDC45	7.51821	8.14082	7.72943	9.21782	7.83289	7.53265	2.91107	2.98883	3.25002
HSP90AA1	125.367	128.092	126.546	100.683	104.11	99.6526	78.5607	81.3826	82.794
RFWD3	18.5787	18.6002	18.0109	14.4845	14.186	14.3208	8.54334	9.31572	9.57879
ID2	8.44491	8.14376	7.55597	9.63001	9.65405	8.48747	2.5732	3.691	2.60897
PSME3	40.9587	43.9772	41.9953	35.3014	34.5352	35.105	25.0765	26.0092	26.0761
CNOT6	9.57967	9.72634	10.1401	9.56524	9.80429	9.71261	5.83997	5.25394	6.04588
ACTR1A	33.0772	34.0435	32.4186	32.1654	31.0775	32.9359	22.6675	23.6476	22.1042
FBXO5	8.59971	8.62801	8.40281	8.16396	8.31506	8.13761	3.95614	4.20553	4.2377
BRCA1	8.14532	7.98862	8.02702	6.38336	6.27547	6.10592	3.78212	3.60643	4.00882
CKAP5	43.802	44.9937	44.8438	31.4839	30.8952	29.2782	22.3829	23.3695	24.0779
DONSON	12.0498	11.4235	13.2371	9.81178	11.5636	11.007	5.93162	5.321	5.6191
EZH2	7.04642	7.75346	7.7896	7.98668	8.52575	7.24807	4.24166	3.37897	4.04102
CDC25C	5.24933	4.75502	5.36667	5.85032	6.27094	5.69561	2.46695	2.59549	2.33168
PSMB5	89.1521	81.5794	81.4067	85.1813	91.2594	95.9068	67.4513	62.1165	59.0519
TRIP13	15.5457	16.2103	15.6566	13.5816	14.218	13.8656	8.4203	8.05312	8.49164
PSMD14	26.2553	24.1331	24.8806	19.1713	18.8884	18.8638	13.1562	13.4031	14.6164
RBL1	10.2372	8.92054	10.1564	7.85392	8.3721	8.22399	5.08524	4.51526	4.7647
PSMB3	117.817	100.346	109.154	95.5396	97.0471	102.086	67.1616	71.7024	69.794
NDE1	11.7505	11.7074	10.794	10.0097	9.73002	10.5631	6.5224	6.07761	5.71978
CDC25A	3.25878	3.51005	3.28032	2.75743	3.20287	2.76594	0.865926	0.969291	0.849352
ERCC2	13.2514	13.3398	14.5991	15.7128	15.4382	16.3115	10.6339	11.2504	11.3761
RAB11A	20.1822	21.7888	20.0437	22.081	22.0831	21.9232	16.7107	16.1164	15.7526
CEP78	2.8119	3.21807	2.86441	2.48722	2.42209	2.74884	1.35017	1.45946	1.43406
CCP110	3.72338	3.51776	3.07961	4.32657	4.27945	4.13969	2.22293	2.61968	2.54694
RDX	35.9331	36.4016	35.879	36.7766	35.5077	34.7059	28.4972	28.9998	29.2382
TMOD3	8.40352	9.09541	8.42891	9.58764	10.1221	9.93278	6.89983	7.39313	7.16666
TUBB	454.732	442.81	456.479	348.93	353.853	344.272	303.183	309.527	303.474
RPA2	17.6724	18.7267	17.8373	19.4611	20.6182	19.0292	11.9871	12.1191	11.3973
WEE1	5.99637	6.14877	6.20866	8.60119	8.69781	9.08858	6.36407	5.95036	6.25103
CDC27	34.5247	34.917	35.8746	30.6342	31.5412	28.9559	22.5672	22.745	24.7286
CCNE1	2.51727	2.50835	3.02115	5.90511	5.47252	5.1646	1.87063	2.5739	1.7694
PSMD10	12.0174	12.9481	13.5321	13.5151	13.6345	13.8121	8.00444	8.58399	7.15604
TAOK2	11.5046	11.811	12.5322	12.6239	12.5404	13.8944	9.70638	9.75024	9.4207
CDC7	6.9096	5.8076	6.27575	5.24208	4.50506	3.786	1.60925	1.6976	2.1247
CNOT9	24.809	25.2173	24.9902	19.0063	18.4582	18.3007	13.5948	13.4818	14.2465
DBF4B	7.08097	7.56514	7.64395	4.00861	4.41869	4.25403	2.43118	2.56439	2.24147
DCTN2	33.3783	35.9198	36.1303	38.0652	36.6817	39.0024	30.3984	29.1238	29.6777
PCNT	7.04763	6.42433	6.61112	6.56307	6.39487	6.24186	4.67665	4.60679	4.15984
TNKS1BP1	36.0209	35.6493	35.6135	28.7808	29.4787	30.5483	24.6387	22.6805	23.0522
PSMC4	41.8396	40.135	38.5739	36.3962	37.1829	36.6919	26.5888	25.4949	28.2353
CDK5RAP2	7.70483	8.29149	8.07097	6.58812	7.32098	6.80766	4.71729	5.00072	4.73914
FHL1	9.11267	8.84868	8.02507	12.1917	11.4969	10.584	7.45177	7.9326	8.06919
SKP1	8.40429	8.31031	8.03467	9.09181	9.4593	8.78089	7.02985	7.02238	6.74358
KNTC1	4.65698	4.4807	4.31104	3.57337	3.70189	3.52801	2.25231	2.40167	2.36555
PSME2	24.7009	23.637	22.492	21.8237	22.4672	23.5526	17.1437	16.0073	16.4538
DDB1	34.1752	33.4648	33.887	37.4553	36.8859	36.4672	32.2757	31.561	32.445
BID	10.4577	9.49517	9.86431	11.9467	14.1776	12.9511	8.84292	8.70401	9.15892
AURKB	34.2434	32.7283	33.9009	21.2866	22.0323	22.7336	15.8633	14.8314	13.3134
FZR1	14.851	13.7518	14.7978	11.9628	12.4744	13.5936	9.60613	8.8327	8.67089
ANAPC11	9.6071	8.77711	9.18504	12.5178	12.2021	12.7126	9.3266	8.20145	7.64694
TTK	11.821	13.0892	12.142	9.36451	9.49144	8.88784	6.2504	6.54767	6.02303
PSMB6	62.7416	56.0837	55.9923	51.9147	55.905	58.5028	41.7851	42.9343	37.7037
PSMD11	28.8986	27.612	28.0389	19.3781	18.4292	18.2225	14.6171	15.373	15.1104
CDC25B	26.609	26.9189	26.9376	15.7618	15.4749	16.1935	11.8953	12.2079	11.2172
DBF4	10.246	9.64553	10.3795	4.91561	5.67699	4.80734	2.90335	2.88717	3.26116
TP53	27.4608	27.9132	27.7819	36.1009	34.6802	36.3667	30.0404	30.6386	28.4775
YWHAE	160.981	157.449	152.317	158.067	158.687	149.419	133.471	136.954	138.69
KLHL22	3.74658	3.53871	4.21539	5.53262	5.06546	4.8061	3.38274	2.91583	3.05913
NEDD1	10.7936	10.372	12.0001	10.4646	10.4403	8.78604	6.52536	6.41196	7.19055
BUB3	30.5102	30.1291	29.9982	36.0364	35.0155	36.5481	30.9799	31.0047	31.2441
TICRR	3.02843	2.99437	2.85017	2.7373	2.70249	2.75777	1.63149	1.73734	1.752
CETN2	15.2072	14.1304	11.6023	19.739	18.2791	15.9984	12.5529	10.3218	11.7012
ATAD5	3.03246	3.00687	2.95182	2.30293	2.49897	2.22534	1.4336	1.33588	1.13198
PLK4	3.92238	4.04875	4.04864	3.13656	2.81011	2.81685	1.10909	1.41754	1.7617
TRIAP1	18.8487	17.25	17.5724	20.3546	20.8722	19.6393	14.6247	12.5989	12.5941
YWHAG	66.2492	70.9309	63.9209	52.1384	52.9499	51.253	42.8204	44.6664	45.5258
HAUS1	12.474	13.7653	12.9903	11.6826	12.5363	12.2575	7.74626	7.61541	8.64882
RBX1	12.9424	12.6265	10.7618	11.0526	11.1875	12.3776	8.36317	8.21916	7.15028
RPS27L	11.4873	9.5362	8.71539	11.2266	12.6918	11.9016	9.77053	9.26806	9.78204
AKT1	7.11338	7.15241	7.14308	7.23003	6.71197	7.50505	5.81647	5.64496	4.92651
TGFB1	25.4499	25.5922	24.5949	35.9317	33.437	36.2382	26.9666	28.2321	30.29
PSMA3	30.8336	34.1792	31.6785	28.2693	28.0015	26.4616	21.7331	22.407	22.6214
STXBP4	0.743084	0.721655	0.70687	0.632022	0.64191	0.496336	0.264198	0.351892	0.284263
RAD51C	5.01289	5.65311	5.22371	3.98405	3.76147	3.29633	2.61484	2.07676	2.35154
ANAPC5	10.5986	10.9054	10.565	11.3013	10.8035	10.6996	9.23918	9.56777	9.0531
GEN1	2.71373	2.73615	2.67617	1.91476	2.05486	2.04287	1.51564	1.23866	1.31617
PSMD3	48.7891	51.4555	47.849	43.7006	44.4912	47.5155	39.358	40.3326	38.4709
ODF2	8.75625	9.39742	8.76207	8.93393	8.87937	7.74445	6.0791	6.69383	6.81948
PIDD1	7.71517	7.56432	8.02613	7.0356	6.91155	7.78633	5.86043	5.07271	5.4199
CLASP1	8.37719	8.24819	8.20937	7.48827	8.00933	7.66486	6.13333	6.18099	6.74632
SOX4	3.29069	3.44905	3.44976	8.60395	8.64938	8.68037	7.14733	6.54101	6.84275
RAD21	46.594	46.477	46.7989	44.8183	45.3796	43.9052	39.4589	38.9566	41.2796
RIPK1	10.784	11.5342	11.0566	11.1913	11.8514	11.5965	8.71077	9.258	9.35774
PSMD13	34.3797	33.6738	33.8017	33.2045	30.7129	33.8585	28.8503	28.0547	26.786
PSME1	53.9653	52.8069	51.2299	61.1984	62.8495	65.6615	53.0026	52.0358	55.8613
BAX	49.3348	50.6765	49.3871	52.7497	54.9025	58.0076	49.5128	45.6878	45.8915
BLM	2.12289	2.5557	2.3295	2.09758	1.85172	2.24777	1.20375	1.33747	1.35211
PSMB1	56.1118	63.1102	54.1235	65.6255	69.8512	63.5118	56.6438	53.8109	59.4497
CEP250	10.9732	11.081	11.2185	9.22645	9.1155	9.00269	8.00549	7.85921	8.12335
E2F4	25.7826	25.5285	25.6533	19.3277	19.8259	20.5532	16.1344	16.3884	17.0207
CENPJ	2.50739	2.46193	2.43545	2.04434	2.67575	1.9678	1.60691	1.19253	1.23241
CUL3	12.0786	12.6305	11.2988	9.61168	10.2638	9.72561	7.75976	8.58923	8.83865
FOXN3	7.12317	6.58329	6.56619	10.2521	9.15397	9.36086	7.85053	8.53313	8.0257
CNOT1	22.9036	22.843	23.0891	17.5778	17.3056	16.5977	15.2226	15.1832	15.4408
TOPBP1	8.84382	9.93136	9.5881	8.19814	7.76378	7.77495	6.35893	6.65689	6.55577
HAUS5	4.15915	4.81735	3.8682	4.11453	4.00809	3.47303	2.74061	2.92801	2.4338
PSMA5	13.5885	13.6743	12.5671	14.6435	13.8014	14.6524	12.5178	11.5216	12.3461
CASP2	3.96585	3.52691	4.10855	3.71845	3.37681	3.67931	2.44797	2.7956	2.86218
TMEM14B	22.4952	20.9593	19.9227	17.2858	15.4735	16.7605	14.5577	13.7948	12.6621
MRE11	5.88897	5.65059	6.25912	6.05876	5.60626	5.98836	4.78671	4.63683	4.81183
HAUS8	2.75925	2.97998	2.4576	1.8285	2.00915	1.66436	1.33401	0.996438	0.97856
ANAPC2	8.87558	8.36781	8.59682	8.52016	7.93552	8.23504	6.48961	6.96951	6.53354
DYNLL1	41.1474	39.8972	38.8287	41.6139	42.2936	43.3654	37.3742	37.9823	36.9068
PRMT2	9.97305	8.64296	9.95102	11.6015	11.1621	11.9167	10.1161	9.42141	10.2813
CNOT11	36.2834	33.0775	34.9318	35.0685	35.1263	35.3289	30.9271	30.6451	30.5279
PKIA	7.74989	8.08021	8.39901	9.84991	10.2946	10.0289	8.50356	8.26968	7.85261
CCND1	42.9469	44.2507	43.9686	92.2251	92.8957	93.2597	84.7046	87.556	86.7247
PSMA7	226.823	205.954	209.133	212.829	206.317	232.896	205.437	192.087	185.99
CTDSPL	5.36787	5.27261	4.43594	4.2725	4.68274	3.94647	2.84151	3.17074	3.61986
JADE1	2.16012	2.26805	2.14533	1.9072	1.81364	2.19648	1.32555	1.41492	1.54452
TCIM	0.0623832	0.0766665	0.150192	0.317262	0.861132	1.1483	0.135414	0.0283212	0.273785
PSMC5	35.2771	32.8283	37.1584	34.991	34.4646	36.1017	32.6095	31.5513	30.2599
NACC2	10.4802	11.6545	10.888	10.986	11.0194	12.2952	10.0395	10.0545	9.25918
FOXO4	1.49313	1.07213	1.14441	2.50844	2.24722	2.44176	1.83541	1.46235	1.04717
SSNA1	60.7134	53.5477	54.6475	57.3785	55.5322	65.623	51.782	52.0193	45.2914
CEP70	3.51947	4.44857	3.45444	3.26041	3.51843	2.84516	2.51058	2.25711	2.1437
CDKN1C	15.4491	14.2637	14.3648	21.4346	24.6976	23.7761	18.9458	20.4902	19.8696
CEP41	1.91445	1.73442	1.60286	1.48385	1.69403	1.52479	1.17078	1.11567	1.3016
ANAPC15	4.99462	4.02639	4.5878	5.34546	4.43021	4.13873	3.01304	3.64256	3.18874
ANAPC7	5.53367	6.27632	5.89286	4.72795	4.4085	3.96313	3.33406	3.60012	3.454
CNOT3	7.15301	7.40311	7.24469	7.05332	7.45154	6.9156	6.21805	6.01394	6.00066
CDC26	7.23481	8.02434	7.50447	8.66037	10.0145	6.65755	4.99979	5.58591	6.33596
PSMD7	19.5649	19.6091	19.563	17.9896	18.581	19.4066	16.6028	15.8097	15.5408
CTDSP2	30.413	29.9585	31.0759	41.9374	42.7565	42.8688	39.6654	39.5495	39.0093
FGFR1OP	1.37207	1.55606	1.28947	0.984258	1.03376	1.04486	0.749285	0.803218	0.806414
CHEK1	9.84103	10.3747	10.0136	10.0815	10.6847	9.71633	8.3303	8.84733	9.38275
PLAGL1	4.5294	4.62786	4.75093	3.61692	3.77144	3.21451	2.62758	2.96418	3.08703
DCTN3	13.9007	13.3272	12.9797	15.8375	14.1187	16.2034	14.0968	12.7759	13.0292
BTG2	6.35556	7.32094	7.13729	9.19536	9.22247	9.41	8.3959	6.98957	7.34403
PPP2R1A	36.1034	33.8674	35.8631	35.085	33.5847	35.6431	32.5899	32.9293	31.8059
XRCC3	0.600864	0.820486	0.859315	0.642504	0.567129	0.600164	0.414695	0.349724	0.368134
PSMB10	7.83332	7.13384	8.01454	9.90393	11.2646	11.1418	7.3434	10.0878	7.94405
ADAM17	7.53663	8.02153	7.9608	6.60978	6.98021	6.64128	5.88526	6.12018	6.11215
TPR	13.6964	14.5746	13.9566	12.288	12.554	11.4655	10.949	11.1137	11.2982
CNOT8	9.27034	10.8986	9.94314	12.8866	12.6086	12.1067	11.486	10.2343	11.1221
RB1	20.346	21.7219	22.1041	21.889	22.8386	21.8468	20.2496	19.3282	21.4952
ORC1	4.06655	3.90205	4.32192	3.09287	3.68984	3.24632	2.44934	2.76093	2.41177

## Sheet: Fig.2C
	total	hits	p value
Purine metabolism	65	6	0.00394
Citrate cycle (TCA cycle)	20	3	0.0113
Ascorbate and aldarate metabolism	8	2	0.0147
Alanine, aspartate and glutamate metabolism	28	3	0.0285
Cysteine and methionine metabolism	33	3	0.0437
Butanoate metabolism	15	2	0.0495
Nicotinate and nicotinamide metabolism	15	2	0.0495
Valine, leucine and isoleucine degradation	40	3	0.0705
Riboflavin metabolism	4	1	0.0938
Propanoate metabolism	23	2	0.106
Synthesis and degradation of ketone bodies	5	1	0.116
Thiamine metabolism	7	1	0.159
Glyoxylate and dicarboxylate metabolism	32	2	0.181
Vitamin B6 metabolism	9	1	0.199
Arginine and proline metabolism	38	2	0.235
Pyrimidine metabolism	39	2	0.245
Tryptophan metabolism	41	2	0.263
Pentose and glucuronate interconversions	18	1	0.36
Pantothenate and CoA biosynthesis	19	1	0.375
Ether lipid metabolism	20	1	0.391
Pyruvate metabolism	22	1	0.42
Glycolysis / Gluconeogenesis	26	1	0.475
Galactose metabolism	27	1	0.488
Glutathione metabolism	28	1	0.501
Phosphatidylinositol signaling system	28	1	0.501
Inositol phosphate metabolism	30	1	0.526

## Sheet: Fig.2D
PA->PI	PC->CL	PC->PS->PE	DG->PA
1.664	-2.07	-1.844	-1.751

## Sheet: Fig.2F
Term	Count	Ratio	padj
Establishment of protein localization to membrane	17	0.149123	2.50717e-11
Protein folding	14	0.122807	1.14708e-10
Protein localization to endoplasmic reticulum	11	0.0964912	2.03714e-09
Translational initiation	11	0.0964912	2.3542e-08
ribonucleoprotein complex biogenesis	11	0.0964912	0.0001629
Post-translational protein modification	10	0.0877193	7.09557e-05
Golgi vesicle transport	10	0.0877193	9.08326e-05
mRNA catabolic process	10	0.0877193	9.49122e-05
SRP-dependent cotranslational protein targeting to membrane	8	0.0701754	2.37598e-07
Nuclear-transcribed mRNA catabolic process, nonsense-mediated decay	7	0.0614035	8.28251e-06
Golgi organization	7	0.0614035	3.68282e-05
Endoplasmic reticulum organization	5	0.0438596	6.98901e-05
tRNA aminoacylation for protein translation	4	0.0350877	0.000155634
Posttranslational protein targeting to ER membrane	3	0.0263158	5.88043e-05
cytoplasmic translational initiation	3	0.0263158	0.00122156
formation of translation preinitiation complex	2	0.0175439	0.00192104

[truncated: 115 more sheets: Fig.2G, Fig.3A, Fig.3B, Fig.3C, Fig.3D, Fig.3E, Fig.3F, Fig.3G, Fig.3I, Fig.3J, Fig.4A, Fig.4B, Fig.4C, Fig.4D, Fig.5C, Fig.5D, Fig.5E, Fig.5F, Fig.5G, Fig.5H …]
